# Supplementary material for: Vascular Effects of Low-Dose ACE2 Inhibitor MLN-4760—Benefit or Detriment in Essential Hypertension?
Source: Biomedicines. 2021 Dec 24;10(1):38. doi: 10.3390/biomedicines10010038 (PMC8773407; doi:10.3390/biomedicines10010038)
Supplement: Supplementary file 1 [file biomedicines-10-00038-s001.zip]

Archive with 1 entries (1 files):
- biomedicines-1516668-supplementary.pdf
